# Supplementary material for: Congenital Heart Disease: Growth Evaluation and Sport Activity in a Paediatric Population
Source: Children (Basel). 2022 Jun 14;9(6):884. doi: 10.3390/children9060884 (PMC9221605; doi:10.3390/children9060884)
Supplement: Supplementary file 1 [file children-09-00884-s001.zip]

Archive with 1 entries (1 files):
- children-1739839-supplementary.pdf
